# Supplementary material for: Dynamic multiple-graph spatial-temporal synchronous aggregation framework for traffic prediction in intelligent transportation systems
Source: PeerJ Comput Sci. 2024 Feb 29;10:e1913. doi: 10.7717/peerj-cs.1913 (PMC10909200; doi:10.7717/peerj-cs.1913)
Supplement: Supplemental Information 1 [file peerj-cs-10-1913-s001.zip]

Archive with 30 entries (16 files):
- DMSTSAF-GitHub/__pycache__/
- DMSTSAF-GitHub/__pycache__/engine.cpython-39.pyc
- DMSTSAF-GitHub/__pycache__/model.cpython-39.pyc
- DMSTSAF-GitHub/__pycache__/utils.cpython-39.pyc
- DMSTSAF-GitHub/config/
- DMSTSAF-GitHub/config/PEMS03.conf
- DMSTSAF-GitHub/config/PEMS08.conf
- DMSTSAF-GitHub/data/
- DMSTSAF-GitHub/data/PEMS03/
- DMSTSAF-GitHub/data/PEMS03/PEMS03.csv
- DMSTSAF-GitHub/data/PEMS03/PEMS03.txt
- DMSTSAF-GitHub/data/PEMS08/
- DMSTSAF-GitHub/data/PEMS08/PEMS08.csv
- DMSTSAF-GitHub/data/PEMS08/PEMS08.npz
- DMSTSAF-GitHub/data/processed/
- DMSTSAF-GitHub/engine.py
- DMSTSAF-GitHub/garage/
- DMSTSAF-GitHub/garage/PEMS03/
- DMSTSAF-GitHub/garage/PEMS03/dtw_adj.npy
- DMSTSAF-GitHub/garage/PEMS03/pearson_adj.npy
- DMSTSAF-GitHub/garage/PEMS08/
- DMSTSAF-GitHub/garage/PEMS08/dtw_adj.npy
- DMSTSAF-GitHub/garage/PEMS08/pearson_adj.npy
- DMSTSAF-GitHub/model.py
- DMSTSAF-GitHub/result/
- DMSTSAF-GitHub/result/PEMS03/
- DMSTSAF-GitHub/result/PEMS08/
- DMSTSAF-GitHub/train.py
- DMSTSAF-GitHub/weather_data/
- DMSTSAF-GitHub/weather_data/processed/
